# Supplementary material for: Development and validation of a simple clinical nomogram for predicting infectious diseases in pediatric kidney transplantation recipients: a retrospective study
Source: PeerJ. 2024 Nov 21;12:e18454. doi: 10.7717/peerj.18454 (PMC11586046; doi:10.7717/peerj.18454)
Supplement: Supplemental Information 2 [file peerj-12-18454-s002.zip]

Archive with 16 entries (10 files):
- Figures and data/Figure1/Fig1-new.tif
- Figures and data/
- Figures and data/Figure1/
- Figures and data/Figure2/
- Figures and data/Figure2/.DS_Store
- Figures and data/Figure2/Fgures2.pdf
- Figures and data/Figure2/data.xlsx
- Figures and data/Figure3/
- Figures and data/Figure3/Fgures3.pdf
- Figures and data/Figure3/data.xlsx
- Figures and data/Figure4/
- Figures and data/Figure4/Fgures4.pdf
- Figures and data/Figure4/data.xlsx
- Figures and data/Figure5/
- Figures and data/Figure5/Fgure5.pdf
- Figures and data/Figure5/data.xlsx
